# Supplementary material for: Degradation of Ochratoxin A by a UV-Mutated Aspergillus niger Strain
Source: Toxins (Basel). 2022 May 16;14(5):343. doi: 10.3390/toxins14050343 (PMC9146908; doi:10.3390/toxins14050343)
Supplement: Supplementary file 1 [file toxins-14-00343-s001.zip]

Archive with 1 entries (1 files):
- toxins-1702341-supplementary.pdf
